# Supplementary material for: A Frameshift Mutation in KIT is Associated with White Spotting in the Arabian Camel
Source: Genes (Basel). 2017 Mar 9;8(3):102. doi: 10.3390/genes8030102 (PMC5368706; doi:10.3390/genes8030102)
Supplement: Supplementary file 1 [file genes-08-00102-s001.zip › Table S1.xlsx]

## Sheet: Sheet1
Table S1. NCBI accession numbers for the scaffolds and proteins used as reference sequences.
Gene	Transcript	mRNA Accession	Scaffold Accessions	Contig Accessions
KIT		XM_010983054	scaffold318, NW_011591281.1	GAEA01003434.1, JDVD01026525.1, JDVD01026526.1
MITF		XM_010987393	scaffold466, NW_011591462.1	JDVD01036649.1, JDVD01036654.1, GADT01107032.1, JDVD01036655.1
EDNRB		XM_010996675	scaffold1258, NW_011592255.1	JDVD01057987.1, GADW01009305.1, JDVD01057986.1, JDVD01057985.1
SOX10		XM_010983595	scaffold333, NW_011591302.1	n/a
EDN3	X1	XM_010987839	scaffold555, NW_011591497.1	n/a
EDN3	X2	XM_010987840	scaffold555, NW_011591497.1	n/a
KITLG	X1	XM_010986955	scaffold510, NW_011591445.1	n/a
KITLG	X2	XM_010986956	scaffold510, NW_011591445.1	n/a
KITLG	X3	XM_010986957	scaffold510, NW_011591445.1	n/a
PDGFRA	X1	XM_010996985	scaffold1392, NW_011592309.1	n/a
PDGFRA	X2	XM_010996986	scaffold1392, NW_011592309.1	n/a
PAX3	X1	XM_010990962	scaffold744, NW_011591677.1	n/a
PAX3	X2	XM_010990963	scaffold744, NW_011591677.1	n/a
PAX3	X3	XM_010990964	scaffold744, NW_011591677.1	n/a
