# Supplementary material for: A Frameshift Mutation in KIT is Associated with White Spotting in the Arabian Camel
Source: Genes (Basel). 2017 Mar 9;8(3):102. doi: 10.3390/genes8030102 (PMC5368706; doi:10.3390/genes8030102)
Supplement: Supplementary file 1 [file genes-08-00102-s001.zip › Table S2.xlsx]

## Sheet: Sheet1
Table S2. Detected variants in candidate white spotting genes. Sample US4 has the “mottled white” phenotype, whereas all other camels were solid brown. No variants were detected in PAX3.
Scaffold	Accession	Position	Gene	Accession	Reference	Alternate	Location	cDNA	Protein	US1	US3	US4	US6	QA1	QA2	QA3	QA4	QA5
scaffold1392	NW_011592309.1	684759	KIT	XM_010983054	G	A	exon 2	c.236G>A	p.R79H	G/A	G/G	G/G	G/G	G/G	G/G	G/G	G/A	G/A
scaffold318	NW_011591281.1	1672	KIT	XM_010983054	C	T	exon 3	c.582C>T	silent	C/C	C/C	C/T	C/C	C/C	C/C	C/C	C/C	C/C
scaffold318	NW_011591281.1	11583	KIT	XM_010983054	A	G	exon 6	c.999A>G	silent	G/G	G/G	G/G	A/G	A/A	A/G	A/G	G/G	G/G
scaffold318	NW_011591281.1	29930	KIT	XM_010983054	G	delG	exon 12	c.1842delG	p.M614IfsX5	G/G	G/G	G/del	G/G	G/G	G/G	G/G	G/G	G/G
scaffold318	NW_011591281.1	39980	KIT	XM_010983054	G	A	exon 20	c.2749G>A	p.V917M	G/G	G/A	G/G	G/G	G/G	G/G	G/G	G/G	G/G
scaffold318	NW_011591281.1	41315	KIT	XM_010983054	G	A	3' UTR			G/G	G/A	G/G	G/G	G/G	G/G	G/G	G/A	G/G
scaffold318	NW_011591281.1	41629	KIT	XM_010983054	A	T	3' UTR			A/T	A/T	A/T	A/A	T/T	A/T	A/T	A/T	A/T
scaffold318	NW_011591281.1	41914	KIT	XM_010983054	T	C	3' UTR			T/T	T/C	T/T	T/T	C/C	T/C	T/C	T/C	T/T
scaffold318	NW_011591281.1	42110	KIT	XM_010983054	A	T	3' UTR			A/A	A/A	A/A	A/T	A/A	A/A	A/A	A/A	A/A
scaffold318	NW_011591281.1	42171	KIT	XM_010983054	G	insA	3' UTR			G/ins	G/ins	G/ins	G/ins	G/ins	G/ins	G/ins	G/ins	G/ins
scaffold318	NW_011591281.1	42539	KIT	XM_010983054	A	G	3' UTR			A/A	A/A	A/G	A/G	A/A	A/A	A/G	A/A	G/G
scaffold333	NW_011591302.1	6805747	SOX10	XM_010983595	C	T	3' UTR			C/C	C/C	C/T	C/T	C/C	T/T	C/C	C/T	C/T
scaffold466	NW_011591462.1	6008794	MITF	XM_010987393	T	G	3' UTR			T/T	T/T	G/G	T/G	T/T	T/T	T/T	T/T	T/T
scaffold466	NW_011591462.1	6010057	MITF	XM_010987393	T	delT	3' UTR			T/del	T/del	del/del	T/del	T/T	T/T	T/del	T/T	T/del
scaffold466	NW_011591462.1	6010164	MITF	XM_010987393	A	T	3' UTR			A/A	A/A	A/A	A/A	A/T	A/A	A/T	A/A	A/A
scaffold466	NW_011591462.1	6010550	MITF	XM_010987393	T	delT	3' UTR			del/del	del/del	T/T	T/del	T/T	del/del	del/del	del/del	del/del
scaffold466	NW_011591462.1	6010963	MITF	XM_010987393	G	A	3' UTR			G/G	G/G	G/G	G/G	G/A	G/G	G/G	G/G	G/G
scaffold466	NW_011591462.1	6011395	MITF	XM_010987393	T	C	3' UTR			T/T	T/T	C/C	T/C	T/T	T/T	T/T	T/T	T/T
scaffold466	NW_011591462.1	6011527	MITF	XM_010987393	C	T	3' UTR			C/C	C/C	T/T	C/T	C/T	C/C	C/C	C/C	C/C
scaffold466	NW_011591462.1	6011669	MITF	XM_010987393	A	insA	3' UTR			A/A	A/A	A/A	A/A	ins/ins	A/A	A/A	A/A	A/A
scaffold466	NW_011591462.1	6011696	MITF	XM_010987393	T	A	3' UTR			T/T	T/T	A/A	A/T	T/T	T/T	T/T	T/T	T/T
scaffold466	NW_011591462.1	6011834	MITF	XM_010987393	T	C	3' UTR			T/T	T/T	C/C	T/C	T/T	T/T	T/T	T/T	T/T
scaffold510	NW_011591445.1	885733	KITLG	XM_010986955	A	G	5' UTR			-	A/A	A/A	A/A	A/G	A/A	A/A	-	A/A
scaffold510	NW_011591445.1	963636	KITLG	XM_010986955	C	G	3' UTR			C/C	C/C	G/G	C/G	G/G	C/G	C/G	G/G	C/G
scaffold510	NW_011591445.1	965998	KITLG	XM_010986955	A	G	3' UTR			A/G	A/A	A/A	A/A	A/A	A/A	A/A	A/A	A/A
scaffold510	NW_011591445.1	966946	KITLG	XM_010986955	T	delT	3' UTR			T/T	T/T	del/del	T/T	T/T	T/T	T/T	T/T	T/T
scaffold510	NW_011591445.1	967375	KITLG	XM_010986955	A	C	3' UTR			A/A	A/A	C/C	A/C	C/C	A/C	A/C	C/C	A/C
scaffold555	NW_011591497.1	529954	EDN3	XM_010987839	C	T	exon 3	c.413C>T	p.P138L	-	-	-	-	C/C	T/T	C/C	-	C/C
scaffold555	NW_011591497.1	533287	EDN3	XM_010987839	T	C	3' UTR			T/T	C/C	C/C	C/C	C/C	T/C	C/C	T/C	T/C
scaffold555	NW_011591497.1	533925	EDN3	XM_010987839	T	A	3' UTR			T/T	A/A	A/A	A/A	A/A	T/A	A/A	T/A	T/A
scaffold1258	NW_011592255.1	1059308	EDNRB	XM_010996675	G	A	exon 6	c.1113C>T	silent	G/A	G/A	A/A	G/A	A/A	A/A	A/A	G/A	A/A
scaffold1258	NW_011592255.1	1075985	EDNRB	XM_010996675	A	T	5' UTR			T/T	T/T	T/T	T/T	T/T	T/T	T/T	T/T	T/T
scaffold1392	NW_011592309.1	330988	PDGFRA	XM_010996986	C	T	exon 2	c.297C>T	silent	C/T	T/T	C/C	T/T	C/C	T/T	T/T	C/T	C/T
scaffold1392	NW_011592309.1	344491	PDGFRA	XM_010996986	A	G	exon 14	c.2087A>G	p.H696R	A/A	A/A	G/G	A/A	A/A	A/A	A/A	A/G	A/A
scaffold1392	NW_011592309.1	351655	PDGFRA	XM_010996986	A	G	exon 20	c.2826A>G	silent	A/A	A/A	G/G	A/A	A/A	A/A	A/A	A/G	A/A
scaffold1392	NW_011592309.1	359639	PDGFRA	XM_010996986	G	A	exon 22	c.3126G>A	silent	G/A	A/A	G/G	A/A	G/G	A/A	A/A	A/G	A/G
