# Supplementary material for: A Frameshift Mutation in KIT is Associated with White Spotting in the Arabian Camel
Source: Genes (Basel). 2017 Mar 9;8(3):102. doi: 10.3390/genes8030102 (PMC5368706; doi:10.3390/genes8030102)
Supplement: Supplementary file 1 [file genes-08-00102-s001.zip › Table S3.xlsx]

## Sheet: Sheet1
Table S3. PCR primers used for Sanger sequencing validation.
Name	Forward Seq	Reverse Seq	Annealing	Elongation
KITexon11-12	gtgcaatttcaccacctttga	taagaaccacagcccacagg	62°C	30s
